# Supplementary material for: QTL Analysis Revealed One Major Genetic Factor Inhibiting Lesion Elongation by Bacterial Blight (Xanthomonas oryzae pv. oryzae) from a japonica Cultivar Koshihikari in Rice
Source: Plants (Basel). 2022 Mar 24;11(7):867. doi: 10.3390/plants11070867 (PMC9003242; doi:10.3390/plants11070867)
Supplement: Supplementary file 1 [file plants-11-00867-s001.zip]

Archive with 2 entries (2 files):
- Figure S1. Genetic map_Physical map_All Chrs.pdf
- Supplementary Materials TableS1.xlsx
