# Supplementary material for: QTL Analysis Revealed One Major Genetic Factor Inhibiting Lesion Elongation by Bacterial Blight (Xanthomonas oryzae pv. oryzae) from a japonica Cultivar Koshihikari in Rice
Source: Plants (Basel). 2022 Mar 24;11(7):867. doi: 10.3390/plants11070867 (PMC9003242; doi:10.3390/plants11070867)
Supplement: Supplementary file 1 [file plants-11-00867-s001.zip › Supplementary Materials TableS1.xlsx]

## Sheet: Supplementary Table 1
	Table S1. DNA Markers used for linkage analysis of F2 plants from the cross between Koshihikari and ARC7013
	Chrom-osome	DNA marker	Forward	Reverse	Source	Chrom-osome	DNA marker	Forward	Reverse	Source
	1	RM1282	TCGTGCAGGAGGTCTTCATGG	TTGAGGATGGTAACGAACCTTGC	McCouch et al. 2002	6	KGC6 13.00	CATTCGCATGGTAGCCTTTTCTTAT	CATAGGTGCCACAAGAGAAATCTTC	Toyomoto et al. 2019
		RM220	AACAAAGATAACGCCACTGC	AGATTACTGGGTGCTTCTTTGC	Chen et al. 1997		RM3	ACACTGTAGCGGCCACTG	CCTCCACTGCTCCACATCTT	Panaud et al. 1996
		RM259	GAAGTGCTCCCTAAACTTGTTGC	TTATGGAGGATGGATTCGAAGG	Chen et al. 1997		RM3628	GCCCTAGACACACCCGTACC	TGCCAGATCAGAAATCATGC	McCouch et al. 2002
		RM10740	TGATGGATCTCTGAGGTGTAAAGAGC	TGCACTAATCTTTCTGCCACAGC	IRGSPa		C11635	AGGAAAACCGTAGCGTAGAC	GGCTTTCAGCAATTCACTGG	RGPb
		RM5422	CATAGATCAGATGCCAAGAGTGC	AGAGGAGAGGATGAACATGAGG	McCouch et al. 2002		RM5814	GATCTCCACCACCTCCATCTCC	CCTACATCAAGGCTCGCTACTGC	McCouch et al. 2002
		S13623	CTC AAG GCT CGG GGA TAG TC	ATA ACG CGA CCT GAC ACG AG	RGPb	7	RM1353	ATTAAGCTACTGTCTGCCTCCTTCG	GCTTCGTTTCAGGTGGTCAGG	McCouch et al. 2002
		RM8129	CTCAACCCGGCTTTCCATCTCG	GCTGCAGAGTCTCGCACGTTCC	McCouch et al. 2002		JC7 5.308	TTGATCTACAAACATTAAGAAAATAAAGA	TCCTCGTTTGTTCAATCACTATCTA	Msami et al. 2021
		RM1297	AACGCAGTGCAAGTTGTATAGTGC	TCAGTACGTCCGGTCTGAAAGC	McCouch et al. 2002		RM1253	GTTCCCGGAGATGGACTACTCG	GCACAACATGGTGAACTTGATCC	McCouch et al. 2002
		RM5448	AATGTAATGGTGCTGCTACAGG	TCAATGTGCCATTCCATAGG	McCouch et al. 2002		RM3859	CTCATGCTTTCAGTCATTCAGTGC	TCCTGGATTCATGGTGTCTTTAGC	McCouch et al. 2002
	2	RM5664	GTTCGGCTCCACCTAAACCAAGC	GGCATTCGTCTCGTCTTTGAGG	McCouch et al. 2002		RM214	CTGATGATAGAAACCTCTTCTC	AAGAACAGCTGACTTCACAA	Chen et al. 1997
		RM6853	TGCATTTCTTGCCACAGGTAGG	TCAACACGCACATCCTGTACCC	McCouch et al. 2002		RM500	AGAAGTGCAGGTTGGCTCTGC	CACGAATCTCGGAGTGTCTAGGG	IRGSPa
		S1864	GCTCTTGGCACGATGGCTTC	TTCCCACCCAAATCGCTCTC	RGPb		C30372	TGTGCTGTGATCGGATCGAG	ACATGCACCATTGACCGTTC	RGPb
		RM6844	AGTCCAAGAAAGGCACGAGAGG	CTGCATCGAAGAAGAAGAAGAAGC	McCouch et al. 2002		RM3826	AGTCTCCGCAACACAGAGTCAGC	TGAAGAGAAGTGCGTGATTCTTCC	McCouch et al. 2002
		RM3762	CCACTAGAATCGGAGAAGTTCACG	TCTACCCTCTATCTCTGGCTCTTCG	McCouch et al. 2002		RM234	TTCAGCCAAGAACAGAACAGTGG	CTTCTCTTCATCCTCCTCCTTGG	Chen et al. 1997
		RM3515	CATGCTAGTAAGCAAAGGGCAACG	TTGCACGTCCAACTGTCCAAGC	McCouch et al. 2002		RM1306	AGTCTCAAAGGCATACAGTACACACC	GCCAATTACCTTCCCGTACATAGC	McCouch et al. 2002
		RM1367	CGCTGCTACTCCTAGCTGCTACC	CATGCATGTGTGTACGTAGGATCG	McCouch et al. 2002	8	RM6369	AGCTAGCTTCACCTACCTACCTCACC	ATGGTCATGTCGTTGGTTTGC	McCouch et al. 2002
		RM6	GTCCCCTCCACCCAATTC	TCGTCTACTGTTGGCTGCAC	Panaud et al. 1996		RM6863	CTACTGCCTCATTGCTCACATGC	TCAGGCAAGAACAGTTGATGAGC	McCouch et al. 2002
		RM240	CCTTAATGGGTAGTGTGCAC	TGTAACCATTCCTTCCATCC	Chen et al. 1997		RM22571	TCCTCCTCCACCTCAATCACACC	CCGAGCTCGCCATTAGCTTGC	IRGSPa
		RM250	GGTTCAAACCAAGCTGATCA	GATGAAGGCCTTCCACGCAG	Chen et al. 1997		RM6429	GATGTTGGTGTGCAGGGTGTAGG	GTCACCACCCTCTACGTACGTTCC	McCouch et al. 2002
		RM5404	AGCTGTTGCGAGTGTGAGTGAGTGC	TTGATCAAACCGAGGCGAAACG	McCouch et al. 2002		RM3395	CTTGGGAAACTTCACCTCATGG	CTGAGAGAAGCCACAGGATTAATGG	McCouch et al. 2002
	3	RM22	GGTTTGGGAGCCCATAATCT	CTGGGCTTCTTTCACTCGTC	Panaud et al. 1996		RM22928	CTCCAAACTGTGAAAGATGG	CTCTAGGACCTGGACTTTATGG	IRGSPa
		E50818	GGGGTACCTGTGCTAATCTC	TCACACAAGATCCTGGAATG	RGPb		RM223	GCTGGGCCTATATGGACTTTCG	AGGCAAGTCTTGGCACTGTAAGC	Chen et al. 1997
		RM251	GAATGGCAATGGCGCTAG	ATGCGGTTCAAGATTCGATC	Chen et al. 1998		RM7556	ACAAAGTCCACAGGCCCAGTAGC	GACTGACAGTGAGAGAGTCGTCTGC	McCouch et al. 2002
		RM282	CTGTGTCGAAAGGCTGCAC	CAGTCCTGTGTTGCAGCAAG	Temnykh et al. 2000		RM80	CTCATCTCCGCCCTTGATTCC	GCCCATCAACCTCGTCTTCACC	Chen et al. 1997
		RM6959	GATTCCTATGGAGGATTGTTGC	AACTCCACCGGTGTTAAGAAGG	McCouch et al. 2002		RM3120	GGAAGCTCTTTGCCATCATACTAGC	GAATATAACACCCACTCCCTCTGTCC	McCouch et al. 2002
		RM7642	TTAGATCACGATACTCAGGGATGC	CGAAGAAAGAGAGCACGAAACG	McCouch et al. 2002	9	RM7212	TCGACGGTGAGATTAGATTGTGC	GAGCCGAGCTGGGTTTCTAGC	McCouch et al. 2002
		RM5488	GGGTCAGCTGCACACATAGAACC	TCTTCAGCTCTCCCTCTCCTTCC	McCouch et al. 2002		RM7038	GATTAGAGCTTTGGTGGTTCTTGG	ACTTGTGGTCGGTCTGGTAGTCC	McCouch et al. 2002
		RM3513	CCAAACATGGCCTTGTAGTAGACG	CTGTGGCTATGCCTTTGGTTGG	McCouch et al. 2002		RM6771	GCGTAGTCGCCGATGGATAAACC	ACCGCATCAAGCGAATCTTAGCC	McCouch et al. 2002
		RM186	TCCTCCATCTCCTCCGCTCCCG	GGGCGTGGTGGCCTTCTTCGTC	Temnykh et al. 2000		RM257	CCGTGCAACTTAAATCCAAACAGG	GGAATCCTATATGAGCCAGTGATGG	Chen et al. 1997
		RM3525	CGCAAACGACACAAGTCATTACC	CTCAGCTCATCAAGACCTCAAGC	McCouch et al. 2002		E21191	CCCCTCGCTGAGGCTTAATC	TCGGCGGCATAAAGCTGTAG	RGPb
		RM3346	GAACAAAGAACCAGAGCAAGATCG	CCCACCGGCTACAAATACACC	McCouch et al. 2002	10	RM216	GATGGTAAAGGAAGAACGTGTGC	CACTCATAGACGCATCACATAGCC	Chen et al. 1997
		RM1221	GTGGGCAGATTATGGTACGATGC	AAGCATGTCCCTGCAACTTTAGG	McCouch et al. 2002		C51124	CACTTCAGTGCTGGGTGTGC	TCAAAGGGCAAGTTAACGAC	RGPb
	4	C61009	GGCCAGCAAGGTGTAGTAAG	ACAAACCCCAGCACCCTAAG	RGPb		KGS0342	ATACACACAGCAGACATAAGGTGAT	AATAACCGTTTGATTGGACTAAAAA	Ichitani et al. 2011
		KGR4M30	CAAAATAGGGAGGCAGATAGACA	CTCCTGGTTGTATGCTCGTAAAT	Ichitani et al. 2011		RM1375	GCTTGTTGGCAGTTTGTATTGTGG	GGTACACTAAGTGGGCAAATCAGG	McCouch et al. 2002
		RM6997	CGGCAGTAAATTTGCATTGACC	AGTGGCCTTGTCAGTCTACATGC	McCouch et al. 2002		RM258	CTCCCTGGCCTTTAAAGCTGTCG	GACGAACAGCAGCAGAAGAGAAGC	Chen et al. 1997
		RM252	TTCGCTGACGTGATAGGTTG	ATGACTTGATCCCGAGAACG	Chen et al. 1998		RM1108	CACACTGGATCCTGGACAGACG	CAGCACACACCTCCGTGAAGC	McCouch et al. 2002
		RM5503	GGAAGGGAAGAAGATAGGAGATGG	CTAGCATAGGCCTCCAACAAACC	McCouch et al. 2002		KGR10M40	CGTTTAATTTACGTGCGAATAGG	AACCTGAGGCACTAGTTCGTTATC	Ichitani et al. 2011
		KGC4M20	ACGAGGCGATGTGTCATGT	GCCAGTCCAAACGAACACTTAT	Kuboyama et al. 2009		RM5352	CATGAAGAGGAGATCAATGTAGCC	CTAAACATGGTGCAAGTGATGG	McCouch et al. 2002
		S20518	GAAGATTTTGCGTGTTGCTG	TCCGATAGCCCATCTGTACC	RGPb	11	RM5599	GTCAGCGTGGTGAATGTGTTGC	ATCCACCCAACAACACAAAGAGG	McCouch et al. 2002
	5	RM7373	AGGTTGATCGATCTTGCCATCG	GCCCTCCATTCTTCTATTTCATGC	McCouch et al. 2002		S21074	TGCTATAGGTGGTGGTATGC	TTTCAAGCTGACGAACGATG	RGPb
		RM7444	CAGGAAATTCTTGCCTTGTCTCG	AGGGCCGTCTATGTATACCATGC	McCouch et al. 2002		RM209	ATATGAGTTGCTGTCGTGCG	CAACTTGCATCCTCCCCTCC	Chen et al. 1997
		RM18112	TGCGTGTGTAAGCAAACCCAACC	CCAACCTCCTCCTCCCACAAGC	IRGSPa		KIC11 13,947	CCGTTTATGTTCTTCATCTGCTACT	AAAAACTGAGCTTCATAATCTTTGC	This study
		RM3381	ACGAACGCGAGCTGACAGAGG	AATAGCTGCCAGCAACTGCAACG	McCouch et al. 2002		RM5349	CATCCAAATGTTGCGGATTACC	TTCAATAGCCCAGAGAACCAAGC	McCouch et al. 2002
		RM249	GGCGTAAAGGTTTTGCATGT	ATGATGCCATGAAGGTCAGC	Chen et al. 1998		KGS0185	TGACTACAGAAATAGTGCAGCTTCT	CCCCCTCCTTGACTTTGG	Ichitani et al. 2011
		RM18399	CTCCGGGATGCCATAGTTTCG	AAGCTTCCTCTCGATCGTCTTCG	IRGSPa		RM224	ATCGATCGATCTTCACGAGG	TGCTATAAAAGGCATTCGGG	Chen et al. 1997
		RM18554	TGACTGGTGGCCAGAAGTTATCC	AGCGAGAGAAACTACCGATCACG	IRGSPa	12	RM8214	CCAAGCACCACATTTGGTTTCC	AACCTTGCTCAGCAGGACAGC	McCouch et al. 2002
		RM7568	AGCACGATGTGGAAGAACATCTCG	AGAGAAGCCAAGCCAGTTGAGTCG	McCouch et al. 2002		RM6296	TTAAGCCCACGTTTCTCTTGTCC	CTCGCTAGGGTTAGGGTTTCAGG	McCouch et al. 2002
		E60663	TCTTTGCCATGGGGGGATAC	GCTGCTGCATAACAACATTC	RGPb		RZ869	TATCAATCACCCCCAACCTC	TTTTGGTATTTGCTGCATGG	RGPb
		RM3476	TGATAGTTGACAATGCAGGAGAGG	TCGATCCGGAAGTTATTTCTGC	McCouch et al. 2002		RM7102	GGGCGTTCGGTTTACTTGGTTACTCG	GGCGGCATAGGAGTGTTTAGAGTGC	McCouch et al. 2002
		S5470	CTCCAGGAAGAAGCAGCAGC	TTACATCGCAACAGCCAAGC	RGPb		RM1261	ATGGTAGAGACACAAGTCCATGC	GACAAATTGGTGTAGGTGAAGG	McCouch et al. 2002
	6	E30287	CAGCTCGTCATGCAGCAGTG	AGAGCAAGGAGAGGCAGCAC	RGPb		RM1986	TCTGTGGAGAAGAAATGGATCTCG	CATCTCTCCTCTAGGCGGATTGG	McCouch et al. 2002
		RM1163	TGGACGCGGATAGGAGGAGACG	TCCTCCGCAAGGTCGGTTTCC	McCouch et al. 2002		RM1103	GTCGGTGTGTACTCCGTGTTTGG	CATATGCAGTGGTCAGTGGAGTGG	McCouch et al. 2002
		RM276	GTCCTCCATCGAGCAGTATCAGC	CTAGCAAGACATGGACCTCAACG	Temnykh et al. 2000		L714	TCACCATCTGTTGCAGTAGC	CTTCCTAGAGTTGGCAACAC	RGPb
		KGC6 12.02	TTGATTTTGGGAAACATCAGGTAGC	AGCATGGTAATTTCATCGGATTCAA	Toyomoto et al. 2019
	a International Rice Genome Sequencing Project
	b Rice Genome Research Program (https://rgp.dna.affrc.go.jp/E/publicdata/caps/index.html).
